# Supplementary material for: Evolution of Cocirculating Varicella-Zoster Virus Genotypes during a Chickenpox Outbreak in Guinea-Bissau
Source: J Virol. 2014 Dec;88(24):13936–46. doi: 10.1128/JVI.02337-14 (PMC4249134; doi:10.1128/JVI.02337-14)
Supplement: Supplemental material [file JVI.02337-14_zjv999099814sd1.xlsx]

## Sheet: Supplemental Table S1
Supplementary Table S1
	Sample	Genogroup	R1 amino acid	R2 amino acid	R4 nucleotide	R5 nucleotide	Ori S		R1	α	DAIDDE		R5	H	ACTGAAAACGCTCAAATTGCCTTTTGGAGGCCTGCCCAACGGCCATTATCCCTTGGATCTAAGATTGATTTGCGGTAACGTTTGCCAA
	Bandim 3	A	[αβδ1][αδ2β][αββ][αβ][εβ]8	ζ[ϕ]5[ϕ1]	[G12]Y	H5VH2	10-8-18			α	DAIDDE			H1	ACTTAAAACGCTCAAATTGCCTTTTGGAGGCCTGCCCAACGGCCATTATCCCTTGGATCTAAGATTGATTTGCGGTAACGTTTGCCAA
	Bandim 4	A	[αβδ1][αδ2β][αββ][αβ][εβ]8	ζ[ϕ]5[ϕ1]	[G12]Y	H5VH2	10-8-18			α1	DAIDDD			H2	ACTTAAAACGCTCAAATTGCCTTTTGGAGGCCTGCCCAACGGCCATTATCCCTTGGATCTGAGATTGATTTGCGGTAACGTTTGCCAA
	Bandim 5	A	[αβδ1][αδ2β][αββ][αβ][εβ]8	ζ[ϕ]5[ϕ1]	[G12]Y	H5VH2	10-8-18			β	GEAEE			H3	ACTTAAAACGCTCAAATTGCCTTTTGGAGGCCTGCCCAACGGCCATTATCCCTTGGATCTGAGATTGATTTACGGTAACGTTTGCCAA
	Bandim 19	A	[αβδ1][αδ2β][αββ][αβ][εβ]8	ζ[ϕ]5[ϕ1]	[G12]Y	H5VH2	10-8-18			δ	DAAEE			H4	ACTGAAAACGCTCAAATTGCCTTTTGGAGGCATGCCCAACGGCCATTATCCCTTGGATCTAAGATTGATTTGCGGTAACGTTTGCCAA
	Bandim 20	A	[αβδ1][αδ2β][αββ][αβ][εβ]8	ζ[ϕ]5[ϕ1]	[G12]Y	H5VH2	10-8-18			δ1	GETEE			H5	ACTGAAAACGCTCAAATCGCCTTTTGGAGGCCTGCCCAACGGCCATTATCCCTTGGATCTGAGATTGATTTGCGGTAACGTTTGCCAA
	Bandim 21	A	[αβδ1][αδ2β][αββ][αβ][εβ]8	ζ[ϕ]5[ϕ1]	[G12]Y	H5VH2	10-8-18			δ2	GDAEE			H6	GCTGAAAACGCTCAAATTGCCTTTTGGAGGCCTGCCCAACGGCCATTATCCCTTGGATCTAAGATTGATTTGCGGTAACGTTTGCCAA
	Bandim 22	A	[αβδ1][αδ2β][αββ][αβ][εβ]8	ζ[ϕ]5[ϕ1]	[G12]Y	H5VH2	10-8-18			β	GEAEE			H7	ACTGAAAACGCTCAAATTGCCTTTTGGAGGCCTGCCCAACGGCCATTATCCCTTGGATCTGAGATTGATTTGCGGTAACGTTTGCCAA
	Bandim 7	A	[αβδ1][αδ2β][αββ][αβ][εβ]8	ζ[ϕ]5[ϕ1]	Did not amplify	H5VH2	9-8-17			β1	DEAEE			H8	ACTTAAAACGCTTAAATTGCCTTTTGGAGGCCTGCCCAACGGCCATTATCCCTTGGATCTGAGATTGATTTACGGTAACGTTTGCCAAA
	Bandim 11	A	[αβδ1][αδ2β][αββ][αβ][εβ]8	ζ[ϕ]5[ϕ1]	[G12]Y	H5VH2	9-8-17			β2	EEAEE			V	TCAAGCTTTAAAAACGTACCCCAA
	Bandim 12	A	[αβδ1][αδ2β][αββ][αβ][εβ]8	ζ[ϕ]5[ϕ1]	[G12]Y	H5VH2	10-8-18			δ3	GETEE
	Bandim 15	A	[αβδ1][αββ]2[αβ][εβ]9	ζ[ϕ]5[ϕ1]	[G12]Y	H5VH2	9-9-18			ε	DE
	Bandim 16	A	[αβδ1][αββ]2[αβ][εβ]9	ζ[ϕ]5[ϕ1]	[G12]Y	H5VH2	9-9-18
	Bandim 17	A	[αβδ1][αββ]2[αβ][εβ]9	ζ[ϕ]5[ϕ1]	[G12]Y	H5VH2	9-9-18		R2	ϕ	AVAPTSAASRKPDP
	Bandim 18	A1	[αβδ1][αδ2β][αββ][αβ][εβ]3	ζ[ϕ]5[ϕ1]	[G6]Y	H5VH2	9-16-25			ϕ1	AVAPTSAATRKPDP
	Bandim 6	B1	[αβδ1][αδ2β][αββ]2[εβ]8	ζ[ϕ1][ϕ]3[ϕ2] [ϕ]2	[G8]Y	HVH2	9-12-21			ϕ2	TVAPTSAASRKPDP
	Bandim 1	B	[αβδ1][αδ2β][αββ]2[εβ]2	ζ[ϕ1][ϕ]6[ϕ1]	[G9]Y	HVH2	8-15-23			ϕ3	AVAATSAASRKPDP
	Bandim 2	B	[αβδ1][αδ2β][αββ]2[εβ]2	ζ[ϕ][ϕ1]	[G10]Y	HVH2	8-15-23			ϕ4	AVAPTSAAIRKPDP
	Bandim 8	B	[αβδ1][αδ2β][αββ]2[εβ]2	ζ[ϕ]7[ϕ1]	Did not amplify	HVH2	8-15-23			ϕ5	AVAPTSAASRNPDP
	Bandim 10	B	[αβδ1][αδ2β][αββ]2[εβ]2		[G11]Y	HVH2	8-15-23			ϕ6	AVASTSAATRKPDP
	Bandim 23	B	[αβδ1][αδ2β][αββ]2[εβ]2		[G10]Y	HVH2	8-14-22			ϕ7	AVAPTSAAIRKPDP
	Bandim 24	B	[αβδ1][αδ2β][αββ]2[εβ]2		[G10]Y	HVH2	8-14-22			ϕ8	AVAPTSAATRNPDP
	Bandim 14	B2	[αβδ1][αδ2δ2β][αββ][αβ][εβ]4	ζ[ϕ]5[ϕ1]	[G10]Y	HVH2	9-16-25			ϕ9	AVAPTSTASRKPDP
	Bandim 13	B2	[αβδ1][αδ2δ2β][αββ][αβ][εβ]4	ζ[ϕ]5[ϕ1]	[G10]Y	HVH2	9-15-24			ζ	TSAASRKPDP
										ζ1	TSAATRKPDP
									R4	G	CCCCGCCGATGGGGAGGGGGCGCGGTA
										Y	CCCCGCCGATG

## Sheet: Supplemental Table S2
Supplementary Table S2
VZV sequence	Clade	R1 (ORF11)	R2 (ORF14)	R5 (intergenic)	R4 (intergenic)	OriS
AY548170	1	αββαββαββαββαβαβD	ζ1ϕ1ϕ1ϕ1ϕ1ϕ1ϕϕϕ	HVH2A	GGGGGY	TATATATATATATATATATATATATAGAAAGAGAGAGAG		R1	α	DAIDDE		R5	H	ACTGAAAACGCTCAAATTGCCTTTTGGAGGCCTGCCCAACGGCCATTATCCCTTGGATCTAAGATTGATTTGCGGTAACGTTTGCCAA
AY548171	1	αββαββαββαβδαβαβD	ζ1ϕϕϕ1ϕ1ϕ1ϕ1ϕ	HVH2A	GGGGGGGY	TATATATATATATATATATATATAGAAAGAGAGAGAG			α	DAIDDE			H1	ACTTAAAACGCTCAAATTGCCTTTTGGAGGCCTGCCCAACGGCCATTATCCCTTGGATCTAAGATTGATTTGCGGTAACGTTTGCCAA
DQ479953	1	αββαββαββαβδαβαβD	ζ1ϕ1ϕ1ϕ1ϕ1ϕ1ϕ1ϕ	HVH2A	GGGGGGGGGGY	TATATATATATATATATATATATAGAAAGAGAGAGAG			α1	DAIDDD			H2	ACTTAAAACGCTCAAATTGCCTTTTGGAGGCCTGCCCAACGGCCATTATCCCTTGGATCTGAGATTGATTTGCGGTAACGTTTGCCAA
DQ479954	1	αββαββαββαβδαββαββαβD	ζ1ϕ1ϕ1ϕϕ1ϕ1ϕ1ϕ	HVH2A	GGGGGGGGGGGGGGY	TATATATATATATATATATAGAAAGAGAGAGAG			β	GEAEE			H3	ACTTAAAACGCTCAAATTGCCTTTTGGAGGCCTGCCCAACGGCCATTATCCCTTGGATCTGAGATTGATTTACGGTAACGTTTGCCAA
DQ479958	1	αββββαββαββαβα1βδαβαβD	ζ1ϕϕ1ϕ1ϕϕ1ϕ1ϕ	H4VH2A	GGGGGGGGY	TATATATATATATATAGAAAGAGAGAGAG			δ	DAAEE			H4	ACTGAAAACGCTCAAATTGCCTTTTGGAGGCATGCCCAACGGCCATTATCCCTTGGATCTAAGATTGATTTGCGGTAACGTTTGCCAA
DQ479959	1	αββββαββαββαβα1βδαβαβD	ζ1ϕ1ϕ1ϕ1ϕ1ϕ1ϕϕ1ϕ1ϕ	H4VH2A	GGGGGGGY	TATATATATATATATAGAAAGAGAGAGAG			δ1	GETEE			H5	ACTGAAAACGCTCAAATCGCCTTTTGGAGGCCTGCCCAACGGCCATTATCCCTTGGATCTGAGATTGATTTGCGGTAACGTTTGCCAA
DQ479961	1	αββαββαβδαβαβαβD	ζ1ϕ1ϕ1ϕϕ1ϕ1ϕ1ϕ	HVH2A	GGGGGGGGY	TATATATATATATATATATAGAAAGAGAGAGAG			δ2	GDAEE			H6	GCTGAAAACGCTCAAATTGCCTTTTGGAGGCCTGCCCAACGGCCATTATCCCTTGGATCTAAGATTGATTTGCGGTAACGTTTGCCAA
DQ479962	1	αββαββαββαβδαβαβαβD	ζ1ϕ1ϕ1ϕϕ1ϕ1ϕ1ϕ	HVH2A	GGGGGGGGGGY	TATATATATATATATATATAGAAAGAGAGAGAG			β	GEAEE			H7	ACTGAAAACGCTCAAATTGCCTTTTGGAGGCCTGCCCAACGGCCATTATCCCTTGGATCTGAGATTGATTTGCGGTAACGTTTGCCAA
DQ479963	1	αββαββαββαβδαβαβαβD	ζ1ϕ1ϕ1ϕϕ1ϕ1ϕ1ϕ	HVH2A	GGGGGGGGGGY	TATATATATATATATATATATAGAAAGAGAGAGAG			β1	DEAEE			H8	ACTTAAAACGCTTAAATTGCCTTTTGGAGGCCTGCCCAACGGCCATTATCCCTTGGATCTGAGATTGATTTACGGTAACGTTTGCCAAA
DQ674250	1	αββαββαββαβδαβαβD	ζ1ϕ1ϕ1ϕ1ϕ1ϕϕϕ	HVH2A	GGGGGY	TATATATATATATATATATATATATATATATAGAGAAAGAGAGAGAG			β2	EEAEE			V	TCAAGCTTTAAAAACGTACCCCAA
EU154348	1	αββαββαββαβαβαβD	ζ1ϕϕϕϕ1ϕϕ1ϕ	HVH2A	GGGGGY	TATATATATATATATATATATATATATAGAGAAAGAGAGAGAG			δ3	GETEE
Strain Dumas (NC_001348)	1	αββαββαββαββββαβδαβD	ζ1ϕϕϕϕ1ϕϕ1ϕ	HVH3A	GGGGGY	TATATATATATATATATATATATATATATATAGAGAAAGAGAGAGAG			ε	DE
J704690	1	N/A	N/A	HVH3A	GGGGGY	TATATATATATATATATATATATATATATATAGAGAAAGAGAGAGAG
J704691	1	αββαββαββαβαββ1αβD	N/A	HVH3A	GGGGGY	TATATATATATATATATATATATATATATATAGAGAAAGAGAGAGAG		R2	ϕ	AVAPTSAASRKPDP
J704692	1	N/A	N/A	HVH8	GGGGGY	TATATATATATATATATATATATATAGAAAGAGAGAGAG			ϕ1	AVAPTSAATRKPDP
J704693	1	αββαββαββαββββαβδαβD	ζ1ϕϕϕϕ1ϕϕ1ϕ	HVH2A	GGGGGY	TATATATATATATATATATATATATATATATAGAGAAAGAGAGAGAG			ϕ2	TVAPTSAASRKPDP
J704694	1	αββαββαβββββαβδαβD	ζ1ϕϕϕϕ1ϕϕ1ϕ	HVH2A	GGGGGY	TATATATATATATATATATATATATATATATAGAGAAAGAGAGAGAG			ϕ3	AVAATSAASRKPDP
J704695	1	N/A	ζ1ϕϕϕϕ1ϕ1ϕ1ϕ	HVH3A	GGGGGY	TATATATATATATATATATATATATATATATAGAGAAAGAGAGAGAG			ϕ4	AVAPTSAAIRKPDP
J704696	1	N/A	ζ1ϕ1ϕ1ϕ1ϕ1ϕ1ϕ1ϕ	HVH2A	GGGGGY	TATATATATATATATATATATATATATATATAGAGAAAGAGAGAGAG			ϕ5	AVAPTSAASRNPDP
KC112914	1	αββαβδαββαββ1ββαβδαβD	ζ1ϕϕ1ϕ1ϕ1ϕϕϕ1	HVH2A	GGGGGYGT	TATATATATATATATATATATATATATATATAGAGAGAGAGA			ϕ6	AVASTSAATRKPDP
AB097932	2	αββαββαββδαβαβαβD	ζϕϕϕϕ8ϕ5ϕ5ϕ1	HVH1VH1A	GGGGGGGGGY	TATATATATATATATATAGAGAGAGAGAGAGAGAGAGGGAGAGAG			ϕ7	AVAPTSAAIRKPDP
AB097933	2	αββαββαββδαβαβD	ζϕϕϕϕ8ϕ5ϕ5ϕ1	HVH1VH1A	GGGGGGGGGGY	TATATATATATATATATATATATAGAGAGAGAGAGAGAGAGAGAGGGAGAGAG			ϕ8	AVAPTSAATRNPDP
DQ008354	2	αββαββαββδαβαβαβD	ζϕϕϕϕϕϕϕ	HVH1A	GGGGGY	TATATATATATATATATAGAGAGAGAGAGAGAGAGAGGGAGAGAG			ϕ9	AVAPTSTASRKPDP
DQ008355	2	αββαββαββδαβαβαβD	ζϕϕϕϕϕϕϕ	HVH1A	GGGGGY	TATATATATATATATATAGAGAGAGAGAGAGAGAGAGAGGGAGAGAG			ζ	TSAASRKPDP
J704697	2	N/A	N/A	HVH1A	GGGGGY	TATATATATATATATATATATATAGAGAGAGAGAGAGAGAGAGAGAGAG			ζ1	TSAATRKPDP
J704698	2	N/A	ζϕϕϕϕ1ϕ5ϕ5ϕ1	HVH1A	GGGGGY	TATATATATATATATATATATATATAGAGATAGAGAGAGAGAGAGAGAG
MAV06	2	αββαββαββαββαββαβD	ζϕϕ5ϕ1ϕ5ϕ5ϕ5ϕ1	HVH1A	GGGY	TATATATATATATATATATATATAGAGAGAGAGAGAGAGAGAGAGGGAGAGAG		R4	G	CCCCGCCGATGGGGAGGGGGCGCGGTA
AJ871403	3	αβδ3αδ2βαββαββαβD	ζϕ1ϕ1ϕϕ1ϕ1ϕϕ1	HVH2A	GGGGGY	TATATATATATATATATATATATAGAGAGAGAGAGAGAGAGAGAGAGAGAGAGAGAGA			Y	CCCCGCCGATG
DQ479955	3	αβδ3αδ2βαββαββαβD	ζ1ϕ1ϕϕϕϕ5ϕϕ1	HVH2A	GGGGGGGGGGGGGY	TATATATATATATATATAGAGAGAGAGAGAGAGA
DQ479956	3	αδ2βαβαββαβαβD	ζ1ϕ5ϕ1ϕ5ϕ1ϕ5ϕ1	HVH2A	GGGGGGGY	TATATATATATATATATATATATATATAGAGAGAGAGAGAGAGAGAGAGAGAGAGA
DQ479957	3	αβδ3αδ2βαββαββαβD	ζ1ϕ1ϕ8ϕ5ϕ5ϕ5ϕ1	HVH2A	GGGY	TATATATATATATATATATATATAGAGAGAGAGAGAGA
J704699	3	αβδ3αδ2βαββαβGDDEδ2βαββ1αβD	N/A	HVH2A	GGGGGY	TATATATATATATATATATATATATATATATAGAGAAAGAGAGAGA
J704700	3	N/A	N/A	H7VH2A	GGGGGYGT	TATATATATATATATATATATATATATATATAGAGAGAGAGAGAGAG
J704701	3	αβδ3αββαβαββαβδ3αβD	N/A	HVH2A	GGGGGGY	TATATATATATATATATATATAGAGAGAGAGAGA
J704702	3	αββαβββ1βαββ1αβD	N/A	H7VH2A	GGGGGYGT	TATATATATATATATATATATATATAGAGAGAGAGAGAGAGAGAGAGA
J704703	3	N/A	N/A	H7VH2A	GGGGGYGT	TATATATATATATATATATATATATATATATAGAGAAAGAGAGAGAGA
DQ452050	4	αββαβββδαβββδαβαβαβD	ζϕϕ1ϕ1ϕ1ϕ1ϕ1	HVH1A	GGGGGY	TATATATATATATATATATATATATATATATAGAGAAAGAGAGAGAG
DQ479960	4	αββαββαββδαβαβαβD	ζϕϕ1ϕ1ϕϕ6ϕ1ϕ1ϕ7ϕϕϕϕϕϕ1	HVH1A	GGGGGGGGGGGGY	TATATATATATATATATATATATATATAGAGAGAGAGAGA
DQ457052	5	αβδ3αδ2βαββαββαββεβD	ζ1ϕ1ϕ1ϕϕϕ1ϕ1	H6VH2A	GGGGGY	TATATATATATATATATATATATATATATATAGAGAAAGAGAGAGAG
J704704	5	αβδ3αδ2βαββαββββαββ1εβD	N/A	H6VH2A	GGGGGY	TATATATATATATATATATATATATATATATAGAGAGAGAGAGAGA
J704705	5	αβδ3αββαββαββββαβεβεβD	N/A	HVH2A	GGGGGY	TATATATATATATATATATAGAGAGAGAGAGAGAGAGAGAGAGAGAGAGA
J704706	5	N/A	ζ1ϕ8ϕ1ϕ8ϕ8ϕ8ϕ8ϕ1	HVH2A	GGGGGY	TATATATATATATATATAGAGAGAGAGAGAGAGA
J704707	5	αβδ3αδ2βαββαββββαββ2εβD	ζ1ϕ1ϕ1ϕϕ1ϕ1ϕ1ϕ1	H6VH2A	GGGGGY	TATATATATATATATATATATATATATATATAGAGAGAGAGAGAGA
J704708	5	N/A	ζ1ϕϕϕϕ1ϕϕ1ϕ1	HVH2A	GGGGGY	TATATATATATATATATATATATATATATATAGAGAGAGAGAGAGAGAGA
Bandim 1	5	αβδ1αδ2βαββαββεβεβ	ζ[ϕ1][ϕ]6[ϕ1]	[G9]Y	HVH2	TATATATATATATATAGAGAGAGAGAGAGAGAGAGAGAGAGAGAGAGA
Bandim 10	5	αβδ1αδ2βαββαββεβεβ	N/A	[G11]Y	HVH2	TATATATATATATATAGAGAGAGAGAGAGAGAGAGAGAGAGAGAGAGA
Bandim 11	5	αβδ1αδ2βαββαβεβεβεβεβεβεβεβεβ	ζ[ϕ]5[ϕ1]	[G12]Y	H5VH2	TATATATATATATATATAGAGAGAGAGAGAGAGAGA
Bandim 12	5	αβδ1αδ2βαββαβεβεβεβεβεβεβεβεβ	ζ[ϕ]5[ϕ1]	[G12]Y	H5VH2	TATATATATATATATATATAGAGAGAGAGAGAGAGAGA
Bandim 13	5	αβδ1αδ2δ2βαββαβεβεβεβεβ	ζ[ϕ]5[ϕ1]	[G10]Y	HVH2	TATATATATATATATATAGAGAGAGAGAGAGAGAGAGAGAGAGAGAGAGA
Bandim 14	5	αβδ1αδ2δ2βαββαβεβεβεβεβ	ζ[ϕ]5[ϕ1]	[G10]Y	HVH2	TATATATATATATATATAGAGAGAGAGAGAGAGAGAGAGAGAGAGAGAGAGA
Bandim 15	5	αβδ1αββαββαβεβεβεβεβεβεβεβεβεβ	ζ[ϕ]5[ϕ1]	[G12]Y	H5VH2	TATATATATATATATATAGAGAGAGAGAGAGAGAGAGA
Bandim 16	5	αβδ1αββαββαβεβεβεβεβεβεβεβεβεβ	ζ[ϕ]5[ϕ1]	[G12]Y	H5VH2	TATATATATATATATATAGAGAGAGAGAGAGAGAGAGA
Bandim 17	5	αβδ1αββαββαβεβεβεβεβεβεβεβεβεβ	ζ[ϕ]5[ϕ1]	[G12]Y	H5VH2	TATATATATATATATATAGAGAGAGAGAGAGAGAGAGA
Bandim 18	5	αβδ1αδ2βαββαβεβεβεβ	ζ[ϕ]5[ϕ1]	[G6]Y	H5VH2	TATATATATATATATATAGAGAGAGAGAGAGAGAGAGAGAGAGAGAGAGAGA
Bandim 19	5	αβδ1αδ2βαββαβεβεβεβεβεβεβεβεβ	ζ[ϕ]5[ϕ1]	[G12]Y	H5VH2	TATATATATATATATATATAGAGAGAGAGAGAGAGAGA
Bandim 2	5	αβδ1αδ2βαββαββεβεβ	ζ[ϕ][ϕ1]	[G10]Y	HVH2	TATATATATATATATAGAGAGAGAGAGAGAGAGAGAGAGAGAGAGAGA
Bandim 20	5	αβδ1αδ2βαββαβεβεβεβεβεβεβεβεβ	ζ[ϕ]5[ϕ1]	[G12]Y	H5VH2	TATATATATATATATATATAGAGAGAGAGAGAGAGAGA
Bandim 21	5	αβδ1αδ2βαββαβεβεβεβεβεβεβεβεβ	ζ[ϕ]5[ϕ1]	[G12]Y	H5VH2	TATATATATATATATATATAGAGAGAGAGAGAGAGAGA
Bandim 22	5	αβδ1αδ2βαββαβεβεβεβεβεβεβεβεβ	ζ[ϕ]5[ϕ1]	[G12]Y	H5VH2	TATATATATATATATATATAGAGAGAGAGAGAGAGAGA
Bandim 23	5	αβδ1αδ2βαββαββεβεβ	N/A	[G10]Y	HVH2	TATATATATATATATAGAGAGAGAGAGAGAGAGAGAGAGAGAGAGA
Bandim 24	5	αβδ1αδ2βαββαββεβεβ	N/A	[G10]Y	HVH2	TATATATATATATATAGAGAGAGAGAGAGAGAGAGAGAGAGAGAGA
Bandim 3	5	αβδ1αδ2βαββαβεβεβεβεβεβεβεβεβ	ζ[ϕ]5[ϕ1]	[G12]Y	H5VH2	TATATATATATATATATATAGAGAGAGAGAGAGAGAGA
Bandim 4	5	αβδ1αδ2βαββαβεβεβεβεβεβεβεβεβ	ζ[ϕ]5[ϕ1]	[G12]Y	H5VH2	TATATATATATATATATATAGAGAGAGAGAGAGAGAGA
Bandim 5	5	αβδ1αδ2βαββαβεβεβεβεβεβεβεβεβ	ζ[ϕ]5[ϕ1]	[G12]Y	H5VH2	TATATATATATATATATATAGAGAGAGAGAGAGAGAGA
Bandim 6	5	αβδ1αδ2βαββαββεβεβεβεβεβεβεβεβ	ζ[ϕ1][ϕ]3[ϕ2] [ϕ]2	[G8]Y	HVH2	TATATATATATATATATAGAGAGAGAGAGAGAGAGAGAGAGAGA
Bandim 7	5	αβδ1αδ2βαββαβεβεβεβεβεβεβεβεβ	ζ[ϕ]5[ϕ1]	N/A	H5VH2	TATATATATATATATATAGAGAGAGAGAGAGAGAGA
Bandim 8	5	αβδ1αδ2βαββαββεβεβ	ζ[ϕ]7[ϕ1]	N/A	HVH2	TATATATATATATATAGAGAGAGAGAGAGAGAGAGAGAGAGAGAGAGA
J704709	recombinant	N/A	N/A	HVH2A	GGGGGY	TATATATATATATATATATATATATATATATAGAGAAAGAGAGAGAG
J704710	recombinant	N/A	ζϕ1ϕ1ϕ1ϕ1	HVH3A	GGGGGY	TATATATATATATATATATATATATATATATAGAGAAAGAGAGAGAG
